# Supplementary material for: Risk Factors and Clinical Predictors of Suicidal Behaviors and Non-Suicidal Self-Injury Among Pediatric Psychiatry Emergency Admissions Pre- and Post-Pandemic: A Retrospective Cohort Study
Source: Children (Basel). 2025 Jan 11;12(1):81. doi: 10.3390/children12010081 (PMC11764410; doi:10.3390/children12010081)
Supplement: Supplementary file 1 [file children-12-00081-s001.zip]

Archive with 1 entries (1 files):
- children-3409340-supplementary.pdf
